# Supplementary material for: Exploring UK medical school differences: the MedDifs study of selection, teaching, student and F1 perceptions, postgraduate outcomes and fitness to practise
Source: BMC Med. 2020 May 14;18:136. doi: 10.1186/s12916-020-01572-3 (PMC7222458; doi:10.1186/s12916-020-01572-3)
Supplement: Supplementary file 2 — Additional file 2. Excel file of raw data and kNN-imputed data, RawAndImputedData.xlsx [file 12916_2020_1572_MOESM2_ESM.xlsx]

## Sheet: RawData
	Hist_SchSize	Hist_Female	Hist_GP	Hist_Psyc	Hist_Anaes	Hist_OG	Hist_IntMed	Hist_Surgery	Post2000	REF	PBL_School	Spend_Student	Student_Staff	Entrants_N	Entrants_Female	EntryGrades	Entrants_NonHome	Teaching_Factor1_Trad	Teaching_Factor2_Struc	Teach_GP	Teach_Psyc	Teach_Anaes	Teach_OG	Teach_IntMed	Teach_Surgery	ExamTime	SelfRegLearn	NSS_Satisfn	NSS_Feedback	UKFPO_EPM	UKFPO_SJT	F1_Preparedness	F1_Satisfn	F1_Workload	F1_Supervn	Trainee_GP	Trainee_Psyc	TraineeApp_Surgery	TraineeApp_Anaes	GMC_PGexams	MRCGP_AKT	MRCGP_CSA	FRCA_Pt1	MRCOG_Pt1	MRCOG_Pt2	MRCP_Pt1	MRCP_Pt2	MRCP_PACES	GMC_Sanctions
Aberdeen	128	50.6	38.1036	4.61755	5.42827	0.916461	11.6673	5.5	0	-0.07509	0	3.67	7.73	168	56.4	527.667	14.8	0.03785	-0.79909	529	120	143	160	1024	603	1500	13.2	94.27	66.5	39.74	38.914	73.25	0.00254832	-1.41011	-0.849575	24.625	3.575	8.74	8.29	64.6	13.4317	11.8383	-0.1	-3	1.01	-2.1231	6.9129	0.1959	0.233
Birmingham	164	52.7	41.8906	3.98144	6.22863	1.1236	10.1612	6.1	0	-0.338976	0	4	9.07	374	62.4	527.333	6.9	0.67961	0.86598	254.083	88.75	208.25	127.25	613	251.5	2800	13.8	87.67	41.27	39.774	39.778	62.85	0.861873	1.62682	0.683424	22.175	2.675	9.62	12.1	74.8	19.935	13.4283	3.3	-0.7	1.28	3.0447	9.1467	1.5402	-0.212
Brighton and Sussex	NA	NA	NA	NA	NA	NA	NA	NA	1	NA	0	5.33	12.63	138	57	480	7.19	0.19825	-0.07477	246.25	206	98.833	160.667	806.459	373.75	2200	15.4	96.25	66.5	40.204	39.62	67.37	-1.23564	0.0045523	0.146611	18.55	3.175	7.69	8.89	70.7	17.958	13.81	NA	NA	NA	2.5232	9.7904	1.5507	NA
Bristol	124	57.5	32.5615	3.56252	7.08942	1.38938	12.1482	8.1	0	0.41607	0	4.67	11.23	251	63.8	504.667	8.33	NA	NA	NA	NA	NA	NA	NA	NA	2400	12	88.77	34.9	40.126	39.648	59.88	-0.45794	-0.63501	-0.308655	14.575	2.025	9.41	11.79	76.7	23.025	15.165	4.8	0.6	3.31	3.5934	9.6607	2.3229	-0.624
Cambridge	125	43.1	19.6429	3.29365	4.04762	0.992063	21.7857	10.2	0	2.19406	0	9.67	6.07	292	46	605.333	6.96	1.00033	0.3568	354	185.417	234.833	147.583	703.417	575.917	3200	20.5	92.5	66.05	41.162	41.132	61.8	-1.28293	-0.173379	1.19455	14.75	1.625	11.61	11.6	85.2	27.5583	15.595	6	1.8	4.25	10.4907	13.2085	2.7699	-0.224
Cardiff	152	54.1	42.1397	2.86572	5.26747	0.655022	10.6168	6	0	-0.275238	1	5.33	9.7	305	65.6	501	7.28	-0.31567	0.50356	317.5	205.417	144.833	148.917	748.167	421.667	2000	14	82.83	35.5	39.804	39.728	69.9	1.31106	0.609421	-0.56809	18.55	2.15	8.83	12.45	74.5	20.285	13.8467	3.6	-4.8	-1.91	2.0219	9.179	2.0854	-0.102
Dundee	116	45.7	39.1687	3.75699	6.39488	1.47882	11.9904	5.2	0	-1.05408	0	7.67	5.13	147	59.8	535.333	18.78	0.06958	-0.53157	309	146.25	216.75	282.667	679.083	555.25	1500	11.6	93.6	55.7	40.414	39.534	83.62	1.10714	-2.27287	-0.858865	19	3.25	12.28	15.49	67.3	14.355	10.715	-1.7	-4.4	-0.62	-1.26	6.7531	0.502	0.038
East Anglia	NA	NA	NA	NA	NA	NA	NA	NA	1	-1.24603	1	3	6.9	167	58	466.667	8.08	-1.47577	-0.39522	604.333	213.167	243	125.5	752.333	130.75	NA	14.2	91.27	57.13	39.542	38.606	80.63	0.647226	-0.952889	-0.956639	29.125	2.6	8.99	14.22	61	10.1833	11.262	NA	NA	NA	-1.0697	8.4574	1.2749	NA
Edinburgh	181	50.5	29.4493	5.55839	6.3233	1.52983	16.4712	5.8	0	1.33108	0	9.33	6.1	207	55	570	12.64	0.25955	-2.93329	316	448	39	462	1342	387	2400	12.7	90.93	38.8	39.724	40.606	68.02	-0.524463	-0.00842826	-2.0511	14	2.125	8.64	12.14	77.8	20.35	14.8867	5	0.3	4.58	3.6776	10.052	1.9684	-0.355
Glasgow	204	54.7	35.1553	5.11563	6.26022	1.58841	14.1789	6.5	0	-0.223152	1	4.33	7.93	228	52	535	12.83	-0.26758	1.54887	144	134	158.75	145	349.333	502.75	1600	16.4	86.5	45.87	39.786	39.37	70.67	0.179653	-1.68346	0.418505	18.2	3.775	12.17	12.83	69.6	15.405	13.645	1.7	-2	0.32	0.2071	7.8394	2.2922	-0.35
Hull York	NA	NA	NA	NA	NA	NA	NA	NA	1	0.372058	1	4.33	8.27	141	56.4	501.333	7.27	-2.1993	1.34924	656.25	57.25	187.5	123	126.917	91.5	1500	16.7	93	61.47	39.878	39.178	63.8	-0.610816	1.21019	0.242794	26.825	2.475	5.49	8.64	65.7	12.3367	11.0425	NA	NA	NA	-0.1768	8.5733	1.3513	NA
Imperial	NA	NA	NA	NA	NA	NA	NA	NA	0	1.54269	0	7	6.87	322	44.6	545.333	7.14	1.34398	0.15112	238	193	316.75	222	745.75	424	1900	11.9	90.43	46.8	40.992	39.914	57.2	-0.849519	-0.290193	0.0162184	14.675	1.95	15.67	11.76	74.3	17.4433	12.3433	NA	NA	NA	6.3765	9.5762	2.443	NA
Keele	NA	NA	NA	NA	NA	NA	NA	NA	1	-0.898862	1	3	8.83	129	56.6	483.333	5.7	-2.29081	-0.02871	675.75	178.25	85.5	163.5	316.75	319.25	1300	13.5	94.17	65	39.206	39.104	84.92	1.99258	0.79898	1.13953	30.725	4.5	10.51	12.64	58.9	13.0467	11.34	NA	NA	NA	NA	NA	NA	NA
King's	NA	NA	NA	NA	NA	NA	NA	NA	0	0.719593	0	6	6.07	403	53.6	491.667	7.68	0.09903	-0.16273	379	134	49.5	290.5	622.5	343.5	2100	12.4	83.67	32.07	40.86	39.806	63.62	-0.397926	-0.135624	0.397232	19.85	2.9	12.94	12.36	69.5	13.8783	9.99	NA	NA	NA	2.8308	8.0602	1.8725	NA
Leeds	154	49.6	41.7554	3.97122	5.8705	1.00719	12.4892	6.2	0	-0.267102	0	3.67	8.53	258	63.2	500.333	7.47	0.37171	-0.59633	337	205	231.25	204.75	797.167	326	1000	14.1	94.5	60.93	40.646	39.4	75.63	0.0277134	0.462044	-0.481754	21.95	2.45	8.07	17.58	70.6	16.24	13.535	1.9	-1.7	1.68	-1.1595	7.8202	1.2549	-0.03
Leicester	133	53.1	43.7227	3.08406	4.06659	1.22817	9.66157	4.4	0	-0.774595	0	5	6.8	241	55.8	498	8.21	0.90449	-0.13787	210.5	183.417	287.5	150	639.167	480.833	NA	16.4	90.93	51.87	39.812	39.376	59.02	-1.00076	0.481835	0.831469	24.425	3.475	9.36	8.75	68.7	15.2683	13.0983	-0.4	-4	-1.21	-0.3716	5.9306	0.936	-0.034
Liverpool	154	51.8	41.6389	4.63889	4.80556	1.5	11.0556	5.5	0	-0.566741	1	6.67	7.67	311	60.6	482.333	6.06	-0.98403	-1.93719	494.5	220	277.333	256.917	791.5	263.667	1200	14.8	76.23	37.07	39.68	38.648	67.82	0.0313523	0.373719	-1.16951	18.7	2.7	8.06	11.23	66.6	12.6867	10.8817	4	-4.3	0.97	-1.5036	7.01	0.8165	0.049
London	236	47.7	34.2989	4.099	5.58245	1.31949	13.3237	7.7	0	0.6302	0	5.61	7.22	324	52.45	511.467	7.39	0.51661	0.137094	305.733	166.767	228.333	232.467	839.567	419.083	2060	12.22	84.23	47.39	40.8832	39.8888	64.01	-0.612571	-0.0976743	0.147752	18.16	2.665	11.92	11.832	68.76	15.2287	11.521	2.2	-1.3	0.11	0.5083	6.2732	1.0201	0
Manchester	262	47.8	40.1964	3.97803	5.65912	1.13182	11.1185	6.7	0	-0.334785	1	7.33	9	371	48.6	503.667	9.74	-1.21326	0.53476	512.167	30	126.75	237.5	582.333	155.75	1800	17.9	84.07	46.23	39.892	39.42	71.58	0.381828	1.33363	-1.43849	16.325	1.95	9.92	10.14	66.7	14.4417	11.8	3.4	-2.3	0.93	-0.4104	6.9688	0.8586	0.132
Newcastle	145	57.4	38.3178	4.06817	4.86531	0.852117	13.7438	5.1	0	-0.271047	0	4.33	7.93	343	52.2	522.333	8.67	0.30571	0.03669	210.917	188.167	278.75	180	546.833	246.5	2700	9.1	93.83	58.33	39.858	40.122	68.55	0.798587	0.378662	1.51002	16.575	2.4	8.88	14.96	72.4	16.09	14.2733	4.1	-1	3.12	0.9607	8.1261	1.821	-0.236
Nottingham	146	56.9	34.3288	3.61206	6.65529	1.50739	11.3197	6.1	0	-0.922596	0	3.33	6.77	327	55.2	500	7.11	0.86795	1.1517	136	185.25	226.25	155	496.833	588	2400	12.7	88.63	36.07	40.61	39.592	62.08	0.103358	1.53903	-0.369534	19.05	2.05	12.08	11.84	75	20.58	15.155	3.7	0.3	1.97	2.1678	8.8557	2.6028	-0.245
Oxford	95	46.7	17.702	4.06352	4.62401	0.934143	22.653	9.4	0	2.11004	0	10	8.2	184	47.8	585.333	5.16	1.49434	-0.145	202.083	270.167	199.083	269.25	913.083	846.167	2700	19.5	96.4	80.13	41.23	41.632	75.07	-2.23712	-0.540394	1.61077	14.1	4.3	8.37	16.67	88.2	30.6633	19.9467	11.1	4.4	3.37	11.0691	14.4978	3.1288	-0.544
Peninsula	NA	NA	NA	NA	NA	NA	NA	NA	1	-0.437016	1	6.67	9.23	216	55	486.5	6.59	NA	NA	NA	NA	NA	NA	NA	NA	NA	13.8	92.77	59.6	39.054	39.208	83.68	1.36597	0.979523	0.250968	21.1	1.925	8.05	12.06	64.5	11.5117	12.156	NA	NA	NA	0.1555	7.1143	NA	NA
Queen's	144	48.2	32.9746	5.64253	5.70776	2.34834	13.9922	5.6	0	-1.62143	0	3	10.47	260	59	485.667	13.31	0.56221	1.29427	121.667	140.417	256.25	192.167	553.25	526.75	2800	11.4	90.23	48.53	39.392	39.53	68.08	0.914451	-2.01119	1.25227	14.45	3.5	11.31	13.57	67.2	20.5217	14.015	-4	-3.1	-0.31	-1.8627	7.9415	1.2495	-0.272
Queen Mary	NA	NA	NA	NA	NA	NA	NA	NA	0	1.15127	1	5.67	8.07	316	50	499.667	7.33	0.05794	0.14738	340	164.5	345.5	193.75	894.667	430.5	2800	12.7	89.5	64	40.782	39.428	64.98	-0.452795	0.169436	-0.557821	22.3	3.15	NA	12.16	59.3	11.7067	10.3833	NA	NA	NA	NA	NA	NA	NA
Sheffield	158	53.5	42.0963	4.70255	5.04249	0.991501	10.3966	6	0	-0.698653	1	3	8.8	237	53.6	489.333	8.19	-0.5882	-0.74829	399.167	219	265	214.5	422.833	278.25	1500	8.5	89.27	56.73	39.476	40.042	67.87	-0.546346	0.828352	-1.38547	21.175	2.475	8.31	12.5	69.2	15.9233	12.5617	0.3	-1.5	0.22	0.3793	8.815	1.6487	0.145
Southampton	130	52.4	38.4304	3.83968	5.18693	0.875716	12.6979	5.3	0	-0.199112	0	4	8.33	242	53.6	484.667	9.93	NA	NA	NA	NA	NA	NA	NA	NA	1900	11.7	90.93	56.9	40.396	38.548	61.52	1.03461	-0.992397	-1.06308	16.9	2.2	11.62	13.04	66.6	16.0783	12.6217	1	-5.3	-0.32	-0.6775	7.7001	0.9566	-0.206
StGeorge's	NA	NA	NA	NA	NA	NA	NA	NA	0	-1.10623	1	4.67	12.03	259	52.2	472.667	6.99	0.06815	0.88417	231.667	153.75	171.5	167	978	543.417	1800	11.9	89.83	53.23	40.644	39.332	69.32	-0.209556	-0.561682	0.629008	21.225	3.125	NA	12.35	66.2	14.34	11.91	NA	NA	NA	NA	NA	NA	NA
UCL	NA	NA	NA	NA	NA	NA	NA	NA	0	0.843676	0	6.33	5.13	322	49.8	548	7.67	1.01395	-0.33447	340	188.583	258.417	289.083	956.917	354	1700	12.2	91.77	52.3	41.138	40.964	64.93	-1.15306	0.329693	0.254125	12.75	2.2	10.28	10.53	74.5	18.775	12.9783	NA	NA	NA	9.2253	12.6837	2.6613	NA
[truncated: 1 more columns]

## Sheet: ImputedData
	Hist_SchSize	Hist_Female	Hist_GP	Hist_Psyc	Hist_Anaes	Hist_OG	Hist_IntMed	Hist_Surgery	Post2000	REF	PBL_School	Spend_Student	Student_Staff	Entrants_N	Entrants_Female	EntryGrades	Entrants_NonHome	Teaching_Factor1_Trad	Teaching_Factor2_Struc	Teach_GP	Teach_Psyc	Teach_Anaes	Teach_OG	Teach_IntMed	Teach_Surgery	ExamTime	SelfRegLearn	NSS_Satisfn	NSS_Feedback	UKFPO_EPM	UKFPO_SJT	F1_Preparedness	F1_Satisfn	F1_Workload	F1_Supervn	Trainee_GP	Trainee_Psyc	TraineeApp_Surgery	TraineeApp_Anaes	GMC_PGexams	MRCGP_AKT	MRCGP_CSA	FRCA_Pt1	MRCOG_Pt1	MRCOG_Pt2	MRCP_Pt1	MRCP_Pt2	MRCP_PACES	GMC_Sanctions
Aberdeen	128	50.6	38.1036	4.61755	5.42827	0.916461	11.6673	5.5	0	-0.07509	0	3.67	7.73	168	56.4	527.667	14.8	0.03785	-0.79909	529	120	143	160	1024	603	1500	13.2	94.27	66.5	39.74	38.914	73.25	0.00254832	-1.41011	-0.849575	24.625	3.575	8.74	8.29	64.6	13.4317	11.8383	-0.1	-3	1.01	-2.1231	6.9129	0.1959	0.233
Birmingham	164	52.7	41.8906	3.98144	6.22863	1.1236	10.1612	6.1	0	-0.338976	0	4	9.07	374	62.4	527.333	6.9	0.67961	0.86598	254.083	88.75	208.25	127.25	613	251.5	2800	13.8	87.67	41.27	39.774	39.778	62.85	0.861873	1.62682	0.683424	22.175	2.675	9.62	12.1	74.8	19.935	13.4283	3.3	-0.7	1.28	3.0447	9.1467	1.5402	-0.212
Brighton and Sussex	169	52.86	37.1424	3.94638	5.84044	1.16196	12.2075	6.24	1	0.446398	0	5.33	12.63	138	57	480	7.19	0.19825	-0.07477	246.25	206	98.833	160.667	806.459	373.75	2200	15.4	96.25	66.5	40.204	39.62	67.37	-1.23564	0.0045523	0.146611	18.55	3.175	7.69	8.89	70.7	17.958	13.81	3.26	-1.42	1.034	2.5232	9.7904	1.5507	-0.18
Bristol	124	57.5	32.5615	3.56252	7.08942	1.38938	12.1482	8.1	0	0.41607	0	4.67	11.23	251	63.8	504.667	8.33	0.525886	-0.148365	244.547	215.387	196.117	231.343	648.88	385.35	2400	12	88.77	34.9	40.126	39.648	59.88	-0.45794	-0.63501	-0.308655	14.575	2.025	9.41	11.79	76.7	23.025	15.165	4.8	0.6	3.31	3.5934	9.6607	2.3229	-0.624
Cambridge	125	43.1	19.6429	3.29365	4.04762	0.992063	21.7857	10.2	0	2.19406	0	9.67	6.07	292	46	605.333	6.96	1.00033	0.3568	354	185.417	234.833	147.583	703.417	575.917	3200	20.5	92.5	66.05	41.162	41.132	61.8	-1.28293	-0.173379	1.19455	14.75	1.625	11.61	11.6	85.2	27.5583	15.595	6	1.8	4.25	10.4907	13.2085	2.7699	-0.224
Cardiff	152	54.1	42.1397	2.86572	5.26747	0.655022	10.6168	6	0	-0.275238	1	5.33	9.7	305	65.6	501	7.28	-0.31567	0.50356	317.5	205.417	144.833	148.917	748.167	421.667	2000	14	82.83	35.5	39.804	39.728	69.9	1.31106	0.609421	-0.56809	18.55	2.15	8.83	12.45	74.5	20.285	13.8467	3.6	-4.8	-1.91	2.0219	9.179	2.0854	-0.102
Dundee	116	45.7	39.1687	3.75699	6.39488	1.47882	11.9904	5.2	0	-1.05408	0	7.67	5.13	147	59.8	535.333	18.78	0.06958	-0.53157	309	146.25	216.75	282.667	679.083	555.25	1500	11.6	93.6	55.7	40.414	39.534	83.62	1.10714	-2.27287	-0.858865	19	3.25	12.28	15.49	67.3	14.355	10.715	-1.7	-4.4	-0.62	-1.26	6.7531	0.502	0.038
East Anglia	145.4	51.72	41.4634	4.20286	5.04268	1.12866	11.054	5.52	1	-1.24603	1	3	6.9	167	58	466.667	8.08	-1.47577	-0.39522	604.333	213.167	243	125.5	752.333	130.75	1720	14.2	91.27	57.13	39.542	38.606	80.63	0.647226	-0.952889	-0.956639	29.125	2.6	8.99	14.22	61	10.1833	11.262	1.42	-3.16	0.712	-1.0697	8.4574	1.2749	0.0382
Edinburgh	181	50.5	29.4493	5.55839	6.3233	1.52983	16.4712	5.8	0	1.33108	0	9.33	6.1	207	55	570	12.64	0.25955	-2.93329	316	448	39	462	1342	387	2400	12.7	90.93	38.8	39.724	40.606	68.02	-0.524463	-0.00842826	-2.0511	14	2.125	8.64	12.14	77.8	20.35	14.8867	5	0.3	4.58	3.6776	10.052	1.9684	-0.355
Glasgow	204	54.7	35.1553	5.11563	6.26022	1.58841	14.1789	6.5	0	-0.223152	1	4.33	7.93	228	52	535	12.83	-0.26758	1.54887	144	134	158.75	145	349.333	502.75	1600	16.4	86.5	45.87	39.786	39.37	70.67	0.179653	-1.68346	0.418505	18.2	3.775	12.17	12.83	69.6	15.405	13.645	1.7	-2	0.32	0.2071	7.8394	2.2922	-0.35
Hull York	181.2	51.24	39.4381	4.477	5.43913	1.12708	11.3454	5.98	1	0.372058	1	4.33	8.27	141	56.4	501.333	7.27	-2.1993	1.34924	656.25	57.25	187.5	123	126.917	91.5	1500	16.7	93	61.47	39.878	39.178	63.8	-0.610816	1.21019	0.242794	26.825	2.475	5.49	8.64	65.7	12.3367	11.0425	1.9	-2.56	0.962	-0.1768	8.5733	1.3513	0.026
Imperial	163.2	51.56	31.2075	4.12625	5.47586	1.15893	14.0668	7.04	0	1.54269	0	7	6.87	322	44.6	545.333	7.14	1.34398	0.15112	238	193	316.75	222	745.75	424	1900	11.9	90.43	46.8	40.992	39.914	57.2	-0.849519	-0.290193	0.0162184	14.675	1.95	15.67	11.76	74.3	17.4433	12.3433	3.16	-1.34	1.638	6.3765	9.5762	2.443	-0.2622
Keele	159.2	52.04	39.7499	4.25453	5.48141	1.03172	11.8698	6.04	1	-0.898862	1	3	8.83	129	56.6	483.333	5.7	-2.29081	-0.02871	675.75	178.25	85.5	163.5	316.75	319.25	1300	13.5	94.17	65	39.206	39.104	84.92	1.99258	0.79898	1.13953	30.725	4.5	10.51	12.64	58.9	13.0467	11.34	1.48	-2.6	0.264	0.3623	8.55008	1.2043	0.0094
King's	169	52.86	35.657	3.94638	5.84044	1.16196	12.2075	6.24	0	0.719593	0	6	6.07	403	53.6	491.667	7.68	0.09903	-0.16273	379	134	49.5	290.5	622.5	343.5	2100	12.4	83.67	32.07	40.86	39.806	63.62	-0.397926	-0.135624	0.397232	19.85	2.9	12.94	12.36	69.5	13.8783	9.99	3	-1.74	0.944	2.8308	8.0602	1.8725	-0.1386
Leeds	154	49.6	41.7554	3.97122	5.8705	1.00719	12.4892	6.2	0	-0.267102	0	3.67	8.53	258	63.2	500.333	7.47	0.37171	-0.59633	337	205	231.25	204.75	797.167	326	1000	14.1	94.5	60.93	40.646	39.4	75.63	0.0277134	0.462044	-0.481754	21.95	2.45	8.07	17.58	70.6	16.24	13.535	1.9	-1.7	1.68	-1.1595	7.8202	1.2549	-0.03
Leicester	133	53.1	43.7227	3.08406	4.06659	1.22817	9.66157	4.4	0	-0.774595	0	5	6.8	241	55.8	498	8.21	0.90449	-0.13787	210.5	183.417	287.5	150	639.167	480.833	2092	16.4	90.93	51.87	39.812	39.376	59.02	-1.00076	0.481835	0.831469	24.425	3.475	9.36	8.75	68.7	15.2683	13.0983	-0.4	-4	-1.21	-0.3716	5.9306	0.936	-0.034
Liverpool	154	51.8	41.6389	4.63889	4.80556	1.5	11.0556	5.5	0	-0.566741	1	6.67	7.67	311	60.6	482.333	6.06	-0.98403	-1.93719	494.5	220	277.333	256.917	791.5	263.667	1200	14.8	76.23	37.07	39.68	38.648	67.82	0.0313523	0.373719	-1.16951	18.7	2.7	8.06	11.23	66.6	12.6867	10.8817	4	-4.3	0.97	-1.5036	7.01	0.8165	0.049
London	236	47.7	34.2989	4.099	5.58245	1.31949	13.3237	7.7	0	0.6302	0	5.61	7.22	324	52.45	511.467	7.39	0.51661	0.137094	305.733	166.767	228.333	232.467	839.567	419.083	2060	12.22	84.23	47.39	40.8832	39.8888	64.01	-0.612571	-0.0976743	0.147752	18.16	2.665	11.92	11.832	68.76	15.2287	11.521	2.2	-1.3	0.11	0.5083	6.2732	1.0201	0
Manchester	262	47.8	40.1964	3.97803	5.65912	1.13182	11.1185	6.7	0	-0.334785	1	7.33	9	371	48.6	503.667	9.74	-1.21326	0.53476	512.167	30	126.75	237.5	582.333	155.75	1800	17.9	84.07	46.23	39.892	39.42	71.58	0.381828	1.33363	-1.43849	16.325	1.95	9.92	10.14	66.7	14.4417	11.8	3.4	-2.3	0.93	-0.4104	6.9688	0.8586	0.132
Newcastle	145	57.4	38.3178	4.06817	4.86531	0.852117	13.7438	5.1	0	-0.271047	0	4.33	7.93	343	52.2	522.333	8.67	0.30571	0.03669	210.917	188.167	278.75	180	546.833	246.5	2700	9.1	93.83	58.33	39.858	40.122	68.55	0.798587	0.378662	1.51002	16.575	2.4	8.88	14.96	72.4	16.09	14.2733	4.1	-1	3.12	0.9607	8.1261	1.821	-0.236
Nottingham	146	56.9	34.3288	3.61206	6.65529	1.50739	11.3197	6.1	0	-0.922596	0	3.33	6.77	327	55.2	500	7.11	0.86795	1.1517	136	185.25	226.25	155	496.833	588	2400	12.7	88.63	36.07	40.61	39.592	62.08	0.103358	1.53903	-0.369534	19.05	2.05	12.08	11.84	75	20.58	15.155	3.7	0.3	1.97	2.1678	8.8557	2.6028	-0.245
Oxford	95	46.7	17.702	4.06352	4.62401	0.934143	22.653	9.4	0	2.11004	0	10	8.2	184	47.8	585.333	5.16	1.49434	-0.145	202.083	270.167	199.083	269.25	913.083	846.167	2700	19.5	96.4	80.13	41.23	41.632	75.07	-2.23712	-0.540394	1.61077	14.1	4.3	8.37	16.67	88.2	30.6633	19.9467	11.1	4.4	3.37	11.0691	14.4978	3.1288	-0.544
Peninsula	144	52.96	39.2965	4.14297	5.59898	1.15276	11.7575	6.22	1	-0.437016	1	6.67	9.23	216	55	486.5	6.59	-1.14194	0.199584	504.517	163.833	132.867	172.633	524.992	251.75	1780	13.8	92.77	59.6	39.054	39.208	83.68	1.36597	0.979523	0.250968	21.1	1.925	8.05	12.06	64.5	11.5117	12.156	2.64	-2.92	0.378	0.1555	7.1143	1.33684	0.0388
Queen's	144	48.2	32.9746	5.64253	5.70776	2.34834	13.9922	5.6	0	-1.62143	0	3	10.47	260	59	485.667	13.31	0.56221	1.29427	121.667	140.417	256.25	192.167	553.25	526.75	2800	11.4	90.23	48.53	39.392	39.53	68.08	0.914451	-2.01119	1.25227	14.45	3.5	11.31	13.57	67.2	20.5217	14.015	-4	-3.1	-0.31	-1.8627	7.9415	1.2495	-0.272
Queen Mary	167.8	53.02	38.1594	4.0906	5.60321	1.13554	12.2546	6.22	0	1.15127	1	5.67	8.07	316	50	499.667	7.33	0.05794	0.14738	340	164.5	345.5	193.75	894.667	430.5	2800	12.7	89.5	64	40.782	39.428	64.98	-0.452795	0.169436	-0.557821	22.3	3.15	11.49	12.16	59.3	11.7067	10.3833	1.9	-2.16	-0.044	3.81928	7.96778	1.58818	-0.0386
Sheffield	158	53.5	42.0963	4.70255	5.04249	0.991501	10.3966	6	0	-0.698653	1	3	8.8	237	53.6	489.333	8.19	-0.5882	-0.74829	399.167	219	265	214.5	422.833	278.25	1500	8.5	89.27	56.73	39.476	40.042	67.87	-0.546346	0.828352	-1.38547	21.175	2.475	8.31	12.5	69.2	15.9233	12.5617	0.3	-1.5	0.22	0.3793	8.815	1.6487	0.145
Southampton	130	52.4	38.4304	3.83968	5.18693	0.875716	12.6979	5.3	0	-0.199112	0	4	8.33	242	53.6	484.667	9.93	0.128736	-0.393985	356.363	179.787	219.617	211.977	726.08	365.017	1900	11.7	90.93	56.9	40.396	38.548	61.52	1.03461	-0.992397	-1.06308	16.9	2.2	11.62	13.04	66.6	16.0783	12.6217	1	-5.3	-0.32	-0.6775	7.7001	0.9566	-0.206
StGeorge's	177.6	52.2	35.7708	4.07899	5.95382	1.30608	11.876	6.48	0	-1.10623	1	4.67	12.03	259	52.2	472.667	6.99	0.06815	0.88417	231.667	153.75	171.5	167	978	543.417	1800	11.9	89.83	53.23	40.644	39.332	69.32	-0.209556	-0.561682	0.629008	21.225	3.125	10.972	12.35	66.2	14.34	11.91	1.78	-1.96	-0.316	1.24498	7.8155	1.53842	-0.0882
UCL	166.6	51.12	31.2075	4.12625	5.49479	1.24018	15.3288	6.98	0	0.843676	0	6.33	5.13	322	49.8	548	7.67	1.01395	-0.33447	340	188.583	258.417	289.083	956.917	354	1700	12.2	91.77	52.3	41.138	40.964	64.93	-1.15306	0.329693	0.254125	12.75	2.2	10.28	10.53	74.5	18.775	12.9783	4.16	0.08	2.552	9.2253	12.6837	2.6613	-0.2658
[truncated: 1 more columns]
